# Supplementary material for: Comparison of Associations between MIND and Mediterranean Diet Scores with Patient-Reported Outcomes in Parkinson’s Disease
Source: Nutrients. 2022 Dec 6;14(23):5185. doi: 10.3390/nu14235185 (PMC9739738; doi:10.3390/nu14235185)
Supplement: Supplementary file 1 [file nutrients-14-05185-s001.zip]

Archive with 1 entries (1 files):
- nutrients-1984673-supplementary.pdf
